# Supplementary material for: The Seroprevalence of SARS-CoV-2 Antibodies among HealthCare Workers in University Hospital in Krakow before the Era of Vaccination
Source: Int J Environ Res Public Health. 2022 Mar 29;19(7):4044. doi: 10.3390/ijerph19074044 (PMC8997762; doi:10.3390/ijerph19074044)
Supplement: Supplementary file 1 [file ijerph-19-04044-s001.zip]

Archive with 1 entries (1 files):
- ijerph-1581724-supplementary.pdf
